# Supplementary material for: Molecular Characteristics, Receptor Specificity, and Pathogenicity of Avian Influenza Viruses Isolated from Wild Ducks in Russia
Source: Int J Mol Sci. 2022 Sep 16;23(18):10829. doi: 10.3390/ijms231810829 (PMC9502348; doi:10.3390/ijms231810829)
Supplement: Supplementary file 1 [file ijms-23-10829-s001.zip]

Archive with 1 entries (1 files):
- Tables S1 and S2.pdf
